# Supplementary material for: Metabolomic Insights into Attention Deficit Hyperactivity Disorder: A Scoping Review
Source: Metabolites. 2025 Feb 16;15(2):133. doi: 10.3390/metabo15020133 (PMC11857725; doi:10.3390/metabo15020133)
Supplement: Supplementary file 1 [file metabolites-15-00133-s001.zip]

Archive with 1 entries (1 files):
- metabolites-3355028-supplementary.pdf
